# Supplementary material for: Geographic variation in shortfalls of dementia specialists in the United States
Source: Health Aff Sch. 2024 Jul 18;2(7):qxae088. doi: 10.1093/haschl/qxae088 (PMC11288326; doi:10.1093/haschl/qxae088)
Supplement: qxae088_Supplementary_Data [file qxae088_supplementary_data.zip]

Archive with 2 entries (2 files):
- ICMJE coi_disclosure.docx
- Appendix.docx
